# Supplementary material for: Novel elemental grading system for radiographic lumbar spondylosis in a population based-cohort study of a Japanese mountain village
Source: PLoS One. 2022 Jun 28;17(6):e0270282. doi: 10.1371/journal.pone.0270282 (PMC9239436; doi:10.1371/journal.pone.0270282)
Supplement: S4 File — (XLSX) [file pone.0270282.s004.xlsx]

## Sheet: data
ID	Age	Gender	Height	Weight	BMI	LBP	NRS	BMD	ODI	EQ(HRQOL)	EQ- VAS	L12_Ostephyte	L12_Disc height	L12_Sclerosis	L12_Spondylolisthesis	L12_IG	L12_KL	L23_Ostephyte	L23_Disc height	L23_Sclerosis	L23_Spondylolisthesis	L23_IG	L23_KL	L34_Ostephyte	L34_Disc height	L34_Sclerosis	L34_Spondylolisthesis	L34_IG	L34_KL	L45_Ostephyte	L45_Disc height	L45_Sclerosis	L45_Spondylolisthesis	L45_IG	L45_KL	L5S_Ostephyte	L5S_Disc height	L5S_Sclerosis	L5S_Spondylolisthesis	L5S_IG	L5S_KL	W_Ostephyte	W_Disc height	W_Sclerosis	W_Spondylolisthesis	W_IG	ALL_KL
1	69	2	153.9	80.2	33.8608	0	0	0.567	26.6667	1	80	1	0	0	0	1	1	1	0	0	0	1	1	1	0	0	0	1	1	2	1	0	1	4	3	1	0	0	0	1	1	6	1	0	1	8	7
2	72	2	152.7	59.2	25.3889	1	5	0.556	28.8889	0.727	95	1	1	0	0	2	3	2	1	1	0	4	3	2	1	0	0	3	3	2	2	2	0	6	4	2	2	1	0	5	4	9	7	4	0	20	17
3	80	1	152.7	53.1	22.7728	0	0	0.689	4.44444	1	80	2	1	0	0	3	3	2	1	0	1	4	3	1	1	0	0	2	3	1	1	0	0	2	3	2	1	1	0	4	3	8	5	1	1	15	15
4	75	2	146.7	31.9	14.8228	0	0	0.388	2.22222	1	90	0	0	0	0	0	0	0	0	0	0	0	0	0	0	0	0	0	0	0	0	0	0	0	0	0	1	0	0	1	3	0	1	0	0	1	3
6	78	1	159.9	59	23.0757	0	0	0.677	6.66667	0.85	85	2	1	0	0	3	3	2	1	0	0	3	3	2	1	0	0	3	3	1	1	0	0	2	3	1	0	0	0	1	1	8	4	0	0	12	13
8	84	2	144.5	48.7	23.3235	1	5	0.501	51.1111	0.62	40	2	1	0	0	3	3	2	2	2	0	6	4	2	2	0	0	4	4	2	1	1	1	5	3	1	1	0	0	2	3	9	7	3	1	20	17
9	73	1	150.7	49.9	21.9722	1	5	0.778	28.8889	0.727	75	2	1	0	0	3	3	2	2	2	0	6	4	1	1	0	0	2	3	2	1	0	0	3	3	1	1	0	1	3	3	8	6	2	1	17	16
10	67	2	153.9	54.8	23.1368	1	2	0.424	6.66667	1	90	2	1	0	0	3	3	2	1	0	0	3	3	2	1	0	0	3	3	2	2	2	0	6	4	1	1	0	0	2	3	9	6	2	0	17	16
11	79	2	155.4	60.6	25.094	0	0	0.522	17.7778	0.62	70	2	1	0	0	3	3	2	1	0	0	3	3	2	1	0	0	3	3	1	1	0	0	2	3	1	2	0	0	3	4	8	6	0	0	14	16
12	79	1	155.1	65.3	27.145	0	0	0.699	0	1	100	1	1	0	0	2	3	1	1	0	0	2	3	2	2	2	0	6	4	2	1	0	0	3	3	1	1	0	0	2	3	7	6	2	0	15	16
13	70	2	156.7	54.9	22.3581	0	1	0.452	26.6667	0.796	95	1	1	0	0	2	3	1	1	0	0	2	3	2	1	0	1	4	3	1	2	2	1	6	4	1	2	0	0	3	4	6	7	2	2	17	17
14	79	2	152.6	61.6	26.4528	1	6	0.497	17.7778	0.85	75	1	0	0	0	1	1	2	0	0	0	2	2	1	1	0	1	3	3	0	0	0	0	0	0	1	0	0	0	1	1	5	1	0	1	7	7
15	73	2	158.5	61.6	24.5201	1	4	0.588	2.22222	1	60	1	0	0	0	1	1	1	0	0	0	1	1	1	0	0	0	1	1	0	1	0	0	1	3	1	1	0	0	2	3	4	2	0	0	6	9
16	63	2	155.9	50.1	20.6132	1	3	0.443	17.7778	0.796	60	0	0	0	0	0	0	0	0	0	0	0	0	0	0	0	0	0	0	0	0	0	0	0	0	0	0	0	0	0	0	0	0	0	0	0	0
17	81	2	146.5	50.1	23.3433	0	0	0.397	2.22222	1	80	1	1	0	0	2	3	1	1	0	0	2	3	1	1	0	0	2	3	1	2	2	0	5	4	2	2	0	0	4	4	6	7	2	0	15	17
18	72	2	152.5	47.9	20.5966	1	2	0.593	4.44444	0.796	80	1	0	0	0	1	1	1	0	0	0	1	1	0	0	0	0	0	0	1	0	0	0	1	1	1	0	0	0	1	1	4	0	0	0	4	4
19	85	2	152.3	53.4	23.0219	1	2	0.573	11.1111	0.725	80	2	1	0	0	3	3	2	1	0	0	3	3	1	1	0	0	2	3	2	1	0	0	3	3	1	2	1	0	4	4	8	6	1	0	15	16
20	73	2	157.7	51.6	20.7485	0	1	0.442	2.22222	1	80	0	1	0	0	1	3	0	1	0	0	1	3	0	1	0	0	1	3	0	1	0	0	1	3	1	2	2	0	5	4	1	6	2	0	9	16
21	76	1	163.1	54.4	20.4499	0	0	0.664	2.22222	1	80	2	1	0	0	3	3	2	1	0	0	3	3	2	1	0	0	3	3	2	2	2	0	6	4	2	1	0	0	3	3	10	6	2	0	18	16
23	72	2	142	51.6	25.5902	1	2	0.424	31.1111	0.656	70	2	0	0	0	2	2	2	0	0	0	2	2	2	1	0	0	3	3	2	0	0	0	2	2	1	0	0	0	1	1	9	1	0	0	10	10
24	68	2	146	63.4	29.7429	0	0	0.603	15.5556	0.796	80	1	1	0	0	2	3	1	1	0	0	2	3	2	1	0	0	3	3	2	1	0	0	3	3	2	2	0	0	4	4	8	6	0	0	14	16
25	82	2	139.9	43.1	22.0212	1	7	0.588	40	0.691	50	1	1	0	0	2	3	2	1	0	0	3	3	2	1	0	0	3	3	2	1	0	0	3	3	2	2	1	2	7	4	9	6	1	2	18	16
27	69	2	144	42.3	20.3993	1	4	0.426	4.44444	1	80	1	1	0	0	2	3	2	1	0	0	3	3	2	2	2	0	6	4	2	2	2	0	6	4	2	2	1	0	5	4	9	8	5	0	22	18
28	78	2	148.4	39.6	17.9816	0	2	0.42	11.1111	0.796	80	1	1	0	0	2	3	2	1	0	0	3	3	2	1	0	0	3	3	1	1	0	0	2	3	0	1	0	0	1	3	6	5	0	0	11	15
29	76	1	160.9	58	22.4035	0	3	0.651	8.88889	0.796	95	1	1	0	0	2	3	1	1	0	0	2	3	1	1	0	0	2	3	1	1	0	0	2	3	2	2	1	0	5	4	6	6	1	0	13	16
32	79	1	164.3	67.8	25.1162	1	5	0.739	33.3333	0.691	60	2	1	0	0	3	3	1	1	0	0	2	3	2	1	1	0	4	3	2	2	2	0	6	4	1	2	1	0	4	4	8	7	4	0	19	17
33	76	2	143.5	46.6	22.6299	1	5	0.428	6.66667	1	70	0	0	0	0	0	0	1	1	0	0	2	3	2	2	2	0	6	4	1	1	0	0	2	3	0	1	0	0	1	3	4	5	2	0	11	13
34	75	2	151.6	46.8	20.3633	1	3	0.493	6.66667	0.796	70	1	1	0	0	2	3	1	1	0	0	2	3	1	1	0	1	3	3	2	2	2	0	6	4	0	1	0	0	1	3	5	6	2	1	14	16
36	59	2	147.1	33.9	15.6666	0	3	0.578	8.88889	1	80	0	0	0	0	0	0	0	0	0	0	0	0	0	0	0	0	0	0	1	0	0	0	1	1	0	0	0	0	0	0	1	0	0	0	1	1
38	74	2	156.7	60	24.4351	1	8	0.441	11.1111	1	70	1	1	0	0	2	3	1	1	0	0	2	3	2	1	0	0	3	3	1	0	0	0	1	1	0	0	0	0	0	0	5	3	0	0	8	10
41	56	2	140.6	57.2	28.9351	0	0	0.549	4.44444	1	100	1	1	0	0	2	3	0	1	0	0	1	3	1	1	0	0	2	3	1	1	0	1	3	3	1	1	0	0	2	3	4	5	0	1	10	15
42	78	2	148	39.6	18.0789	1	0	0.486	2.22222	1	75	1	0	0	0	1	1	1	1	0	0	2	3	1	0	0	0	1	1	1	0	0	0	1	1	1	2	2	0	5	4	5	3	2	0	10	10
43	75	2	146.7	48.3	22.4433	0	2	0.413	6.66667	1	90	2	1	0	0	3	3	2	1	0	0	3	3	1	1	0	0	2	3	1	1	0	0	2	3	2	2	0	0	4	4	8	6	0	0	14	16
44	80	1	168.5	53.1	18.7023	0	1	0.672	8.88889	0.796	80	0	0	0	0	0	0	1	0	0	0	1	1	1	0	0	0	1	1	1	0	0	0	1	1	0	0	0	0	0	0	3	0	0	0	3	3
46	70	1	168.1	61.4	21.7287	1	5	0.647	13.3333	0.796	50	1	1	0	0	2	3	2	1	0	0	3	3	1	1	0	0	2	3	1	1	1	1	4	3	0	0	0	0	0	0	5	4	1	1	11	12
47	65	2	158.2	52	20.7774	0	0	0.584	6.66667	0.848	50	0	1	0	0	1	3	1	1	0	0	2	3	1	1	0	0	2	3	1	1	0	0	2	3	2	2	1	0	5	4	5	6	1	0	12	16
48	57	2	160.5	61.2	23.7575	1	3	0.678	20	0.656	30	1	1	0	0	2	3	1	1	0	0	2	3	1	2	0	1	4	4	2	2	2	0	6	4	0	1	0	0	1	3	5	7	2	1	15	17
49	71	2	159.5	57.7	22.6806	0	2	0.598	13.3333	0.656	80	0	1	0	0	1	3	1	1	0	0	2	3	1	1	0	0	2	3	2	2	2	0	6	4	0	1	0	0	1	3	4	6	2	0	12	16
50	60	1	158.8	47.7	18.9155	1	8	0.595	2.22222	0.796	80	2	0	0	0	2	2	0	0	0	0	0	0	1	0	0	0	1	1	0	0	0	0	0	0	0	0	0	0	0	0	3	0	0	0	3	3
51	66	2	142.7	46.7	22.9334	0	3	0.666	15.5556	0.796	78	1	1	1	0	3	3	2	1	0	0	3	3	2	1	0	2	5	3	2	2	1	0	5	4	0	1	0	0	1	3	7	6	2	2	17	16
52	79	2	156.5	53.7	21.9253	0	2	0.503	6.66667	1	80	1	1	0	0	2	3	2	1	0	0	3	3	0	1	0	0	1	3	2	1	0	0	3	3	0	1	0	0	1	3	5	5	0	0	10	15
53	72	2	157.9	55.1	22.0997	1	5	0.475	11.1111	0.796	70	2	1	0	0	3	3	2	1	0	0	3	3	2	1	0	0	3	3	1	1	0	0	2	3	0	0	0	0	0	0	7	4	0	0	11	12
54	79	2	148.4	52.6	23.8846	1	5	0.444	20	0.796	85	2	1	0	0	3	3	2	1	0	0	3	3	2	1	0	0	3	3	2	2	2	0	6	4	1	1	0	0	2	3	9	6	2	0	17	16
56	64	2	149.1	42.2	18.9827	0	2	0.454	2.22222	1	98	0	0	0	0	0	0	0	0	0	0	0	0	1	0	0	0	1	1	0	0	0	0	0	0	0	0	0	0	0	0	1	0	0	0	1	1
57	78	2	150.4	49.3	21.7947	0	0	0.429	20	0.796	60	1	1	0	0	2	3	0	1	0	0	1	3	1	1	0	0	2	3	1	1	0	0	2	3	1	2	0	0	3	4	4	6	0	0	10	16
59	83	2	148.7	53.9	24.3762	0	0		31.1111	0.691	60	2	1	0	0	3	3	2	1	0	0	3	3	1	1	0	0	2	3	1	2	1	1	5	4	0	1	0	0	1	3	6	6	1	1	14	16
60	79	2	143.8	50.9	24.615	0	0	0.488	40	0.62	65	1	1	0	0	2	3	2	1	0	0	3	3	2	1	0	0	3	3	2	1	0	0	3	3	1	1	0	0	2	3	8	5	0	0	13	15
61	64	2	154.3	53.6	22.513	0	1	0.589	2.22222	1	80	1	0	0	0	1	1	1	0	0	0	1	1	1	1	0	0	2	3	1	1	0	0	2	3	0	1	0	0	1	3	4	3	0	0	7	11
62	65	1	169	86.3	30.216	1	5	0.717	13.3333	0.727	50	2	1	0	0	3	3	2	1	1	0	4	3	2	1	1	0	4	3	1	1	1	0	3	3	2	1	0	0	3	3	9	5	3	0	17	15
63	76	1	165.1	64.3	23.5894	0	0	0.633	2.22222	1	75	1	0	0	0	1	1	1	0	0	0	1	1	0	0	0	0	0	0	1	1	0	1	3	3	0	0	0	0	0	0	3	1	0	1	5	5
65	68	1	158.2	51.7	20.6575	0	2	0.728	6.66667	1	75	2	1	0	0	3	3	2	1	0	0	3	3	2	1	0	0	3	3	2	1	0	1	4	3	0	0	0	0	0	0	8	4	0	1	13	12
67	70	1	158.7	48.3	19.1776	0	3	0.781	24.4444	0.656	65	2	1	0	0	3	3	2	2	1	1	6	4	1	1	0	1	3	3	1	1	0	0	2	3	2	2	1	1	6	4	8	7	2	3	20	17
68	65	2	154.6	81.6	34.1406	0	1	0.597	35.5556	0.85	85	2	1	0	0	3	3	1	1	0	0	2	3	0	1	0	0	1	3	0	1	0	0	1	3	1	1	1	0	3	3	4	5	1	0	10	15
70	79	2	141.4	41	20.5062	0	2	0.391	8.88889	1	80	0	0	0	0	0	0	0	0	0	0	0	0	0	0	0	0	0	0	0	1	0	0	1	3	0	1	0	0	1	3	0	2	0	0	2	6
71	86	2	145.5	41.6	19.6502	0	3	0.393	2.22222	1	85	1	1	0	0	2	3	1	1	0	0	2	3	1	2	0	0	3	4	1	1	0	1	3	3	0	1	0	0	1	3	4	6	0	1	11	16
72	78	2	166.7	54.7	19.6841	0	3	0.433	6.66667	1	80	0	0	0	0	0	0	0	0	0	0	0	0	0	0	0	0	0	0	0	0	0	0	0	0	1	2	2	1	6	4	1	2	2	1	6	4
73	87	2	141.9	42.8	21.2559	0	0	0.541	15.5556	0.796	80	1	1	0	0	2	3	2	2	2	0	6	4	1	2	1	0	4	4	1	2	0	0	3	4	2	2	2	0	6	4	7	9	5	0	21	19
74	68	1	171.9	75	25.381	1	4	0.725	22.2222	0.727	30	2	1	0	0	3	3	2	2	1	0	5	4	2	2	2	0	6	4	2	2	2	0	6	4	2	1	1	0	4	3	10	8	6	0	24	18
75	64	2	161.3	48.3	18.5643	1	2	0.452	22.2222	1	70	0	1	0	0	1	3	1	1	0	0	2	3	1	0	0	0	1	1	0	0	0	0	0	0	0	1	0	0	1	3	2	3	0	0	5	10
76	93	2	143.2	35.4	17.263	1	5	0.4	46.6667	0.691	70	1	1	0	0	2	3	2	2	0	0	4	4	2	2	0	0	4	4	2	2	0	0	4	4	1	2	0	0	3	4	8	9	0	0	17	19
77	75	1	161.9	75.5	28.804	0	1	0.635	20	0.727	70	2	1	0	0	3	3	2	1	0	0	3	3	2	1	0	0	3	3	2	2	2	0	6	4	2	1	0	0	3	3	10	6	2	0	18	16
78	71	2	160.3	69.3	26.9691	1	3	0.435	28.8889	0.691	60	1	1	0	0	2	3	1	1	0	0	2	3	2	2	0	1	5	4	2	2	2	1	7	4	0	1	0	0	1	3	6	7	2	2	17	17
79	61	2	143.9	37.9	18.3028	0	1	0.396	2.22222	0.725	45	1	0	0	0	1	1	1	0	0	0	1	1	1	0	0	0	1	1	0	0	0	0	0	0	0	1	0	0	1	3	3	1	0	0	4	6
80	89	1	160.1	57.1	22.2768	0	0	0.648	15.5556	1	80	2	1	0	0	3	3	2	2	0	0	4	4	2	2	0	1	5	4	1	1	0	0	2	3	1	0	0	0	1	1	8	6	0	1	15	15
81	71	2	142.3	35.2	17.3833	0	1	0.538	6.66667	1	80	0	1	0	0	1	3	2	1	0	0	3	3	2	1	0	0	3	3	1	1	0	0	2	3	1	1	0	0	2	3	6	5	0	0	11	15
82	70	2	148.7	49	22.1602	0	0	0.37	8.88889	1	75	1	1	0	0	2	3	1	1	0	0	2	3	1	1	0	1	3	3	1	1	0	1	3	3	0	0	0	0	0	0	4	4	0	2	10	12
83	78	2	151.9	52.1	22.5799	0	2	0.488	6.66667	0.85	80	1	1	0	0	2	3	1	1	0	0	2	3	1	1	0	1	3	3	1	1	0	0	2	3	1	1	1	0	3	3	5	5	1	1	12	15
87	79	2	144	45.7	22.039	0	5	0.534	42.2222	0.727	70	1	1	0	0	2	3	1	1	0	0	2	3	2	1	0	0	3	3	2	2	2	0	6	4	2	2	1	0	5	4	8	7	3	0	18	17
88	78	2	151.4	54.3	23.6891	0	3	0.441	0	1	80	2	2	2	0	6	4	2	1	0	0	3	3	2	1	0	0	3	3	2	1	1	0	4	3	2	1	0	0	3	3	10	6	3	0	19	16
89	71	2	144.2	33.9	16.3031	0	1	0.523	8.88889	1	50	1	1	0	0	2	3	2	1	0	0	3	3	2	1	0	0	3	3	1	1	0	1	3	3	0	1	0	0	1	3	6	5	0	1	12	15
90	68	2	164.7	64.8	23.8884	1	2	0.452	17.7778	0.796	60	1	0	0	0	1	1	1	0	0	0	1	1	1	1	0	0	2	3	1	1	0	1	3	3	1	1	0	0	2	3	5	3	0	1	9	11
91	64	2	155.1	53.1	22.0735	1	3	0.549	6.66667	1	90	1	1	0	0	2	3	1	1	0	0	2	3	1	1	0	0	2	3	1	1	0	0	2	3	1	2	1	0	4	4	5	6	1	0	12	16
92	80	2	151.9	47	20.3696	0	1	0.519	20	0.85	70	1	1	0	0	2	3	1	1	0	0	2	3	1	1	0	0	2	3	1	0	0	0	1	1	1	1	1	0	3	3	5	4	1	0	10	13
93	57	2	156.4	49.5	20.2363	0	2	0.563	0	1	90	1	1	0	0	2	3	1	0	0	0	1	1	1	0	0	0	1	1	1	0	0	0	1	1	1	1	0	0	2	3	5	2	0	0	7	9
94	60	2	155.8	48.8	20.1041	1	3	0.589	8.88889	1	80	0	0	0	0	0	0	1	0	0	0	1	1	1	0	0	0	1	1	0	1	0	0	1	3	0	0	0	0	0	0	2	1	0	0	3	5
95	80	2	139.1	42.2	21.8101	0	3	0.497	22.2222	0.85	70	1	1	0	0	2	3	1	1	0	0	2	3	1	1	0	0	2	3	1	1	0	0	2	3	0	1	0	0	1	3	4	5	0	0	9	15
96	68	2	161.9	53.1	20.2582	0	0	0.548	0	1	80	1	0	0	0	1	1	2	0	0	0	2	2	1	0	0	0	1	2	1	0	0	0	1	1	0	1	0	0	1	3	5	1	0	0	6	9
97	67	2	152.5	54.2	23.3056	0	1	0.576	11.1111	1	80	1	1	0	0	2	3	1	1	0	0	2	3	1	1	0	0	2	3	1	1	0	0	2	3	1	2	0	0	3	4	5	6	0	0	11	16
98	80	2	137.4	41	21.7175	1	1	0.399	26.6667	0.796	85	2	1	0	0	3	3	2	2	2	0	6	4	2	1	0	0	3	3	2	1	1	0	4	3	1	0	0	0	1	1	9	5	3	0	17	14
99	80	2	134.8	36.7	20.197	0	0	0.553	37.7778	0.796	60	2	1	0	0	3	3	2	1	0	0	3	3	1	1	0	0	2	3	0	1	0	0	1	3	1	1	0	1	3	3	6	5	0	1	12	15
101	66	1	163.9	62.3	23.1916	0	1	0.762	2.22222	1	80	1	0	0	0	1	1	1	0	0	0	1	1	1	0	0	0	1	1	1	0	0	0	1	1	1	0	0	1	2	1	5	0	0	1	6	5
102	73	1	153.2	47.4	20.1958	0	0	0.785	11.1111	1	70	2	1	0	0	3	3	2	2	2	1	7	4	1	1	0	0	2	3	1	0	0	0	1	1	1	0	0	0	1	1	7	4	2	1	14	12
103	71	2	150	42.5	18.8889	0	2	0.524	0	1	98	0	0	0	0	0	0	1	0	0	0	1	1	2	1	0	0	3	3	1	1	0	0	2	3	1	0	0	0	1	1	5	2	0	0	7	8
104	81	2	151.9	67.3	29.1675	0	0	0.474	24.4444	0.62	70	1	1	0	0	2	3	1	1	0	0	2	3	2	1	0	0	3	3	1	1	0	0	2	3	2	2	1	0	5	4	7	6	1	0	14	16
105	61	2	157.9	42.4	17.006	0	2	0.512	15.5556	1	100	2	1	0	0	3	3	2	1	0	0	3	3	2	1	0	0	3	3	2	1	0	0	3	3	1	1	0	0	2	3	9	5	0	0	14	15
106	64	2	144.2	46.1	22.1702	0	2	0.472	4.44444	1	95	1	1	0	0	2	3	2	1	0	0	3	3	2	1	0	0	3	3	1	1	0	0	2	3	1	2	1	0	4	4	7	6	1	0	14	16
107	70	1	166.6	71.1	25.6165	0	0	0.708	26.6667	0.088	10	2	2	2	1	7	4	2	1	0	0	3	3	2	1	0	0	3	3	2	1	0	1	4	3	2	2	1	0	5	4	10	7	3	2	22	17
108	74	2	155.2	55.8	23.166	0	1	0.485	4.44444	1	50	0	1	0	0	1	3	0	1	0	0	1	3	0	1	0	0	1	3	1	1	0	1	3	3	2	2	1	0	5	4	3	6	1	1	11	16
109	74	2	153.4	54.2	23.0329	1	7	0.444	11.1111	1	50	2	1	0	0	3	3	2	1	0	0	3	3	2	1	0	0	3	3	2	1	0	0	3	3	1	0	0	0	1	1	9	4	0	0	13	13
110	79	1	160.1	50.3	19.6239	0	0	0.692	2.22222	1	50	2	1	0	0	3	3	2	1	0	0	3	3	2	1	0	0	3	3	2	1	0	0	3	3	1	1	0	0	2	3	9	5	0	0	14	15
111	76	2	143	51.5	25.1846	0	2	0.465	0	1	80	1	1	0	0	2	3	2	1	0	0	3	3	1	1	0	0	2	3	2	2	1	0	5	4	1	1	1	0	3	3	7	6	2	0	15	16
113	54	2	156.1	56.4	23.1459	0	0	0.586	0	1	100	0	0	0	0	0	0	1	0	0	0	1	1	1	0	0	0	1	1	1	0	0	0	1	1	0	1	0	0	1	3	3	1	0	0	4	6
114	56	2	160.4	71.8	27.9072	0	0	0.611	0	1	60	1	1	0	0	2	3	1	1	0	0	2	3	1	1	0	0	2	3	1	1	0	0	2	3	0	0	0	0	0	0	4	4	0	0	8	12
115	89	2	146.8	46.3	21.4847	1	8	0.381	37.7778	0.691	70	2	1	1	0	4	3	2	1	0	0	3	3	2	2	2	1	7	4	2	1	0	0	3	3	2	1	0	0	3	3	10	6	3	1	20	16
117	77	2	149.1	59.7	26.8546	0	2	0.508	20	0.796	70	1	1	0	0	2	3	1	1	0	0	2	3	1	1	0	0	2	3	0	0	0	0	0	0	0	1	0	0	1	3	3	4	0	0	7	12
118	77	2	150.5	55.4	24.4589	0	3	0.532	28.8889	0.796	50	1	1	0	0	2	3	2	1	0	0	3	3	2	1	1	0	4	3	2	2	2	1	7	4	0	1	0	0	1	3	7	6	3	1	17	16
119	67	2	155.1	60.3	25.0665	0	2	0.767	15.5556	1	90	1	0	0	0	1	1	1	0	0	0	1	1	0	0	0	0	0	0	1	0	0	0	1	1	1	0	0	0	1	1	4	0	0	0	4	4
120	75	2	151	55.9	24.5165	1	5	0.446	15.5556	0.796	95	0	1	0	0	1	3	1	1	0	0	2	3	1	1	0	0	2	3	2	2	1	0	5	4	1	1	0	0	2	3	5	6	1	0	12	16
121	81	1	155.7	59.2	24.4199	0	1	0.633	0	1	95	2	1	0	0	3	3	2	1	0	0	3	3	2	0	0	0	2	2	2	1	0	0	3	3	2	1	0	0	3	3	10	4	0	0	14	14
122	71	1	179.1	60.1	18.7363	0	2	0.596	13.3333	1	80	2	0	0	0	2	2	1	0	0	0	1	1	2	2	2	1	7	4	0	0	0	0	0	0	0	0	0	0	0	0	5	2	2	1	10	7
123	64	2	145.1	58.9	27.9757	0	0	0.453	8.88889	1	100	1	1	0	0	2	3	0	1	0	0	1	3	1	1	0	0	2	3	0	1	0	0	1	3	0	1	0	0	1	3	2	5	0	0	7	15
124	67	2	150.3	44.4	19.6546	0	1	0.462	0	1	80	1	0	0	0	1	1	1	0	0	0	1	1	2	0	0	0	2	2	1	1	0	1	3	3	1	1	0	0	2	3	6	2	0	1	9	10
126	76	1	165.4	64.3	23.5039	0	0	0.396	6.66667	1	60	2	1	0	0	3	3	2	0	0	0	2	2	2	1	1	0	4	3	2	1	0	0	3	3	2	1	0	0	3	3	10	4	1	0	15	14
127	57	2	159.5	69.2	27.201	0	0	0.612	11.1111	0.195	30	1	0	0	0	1	1	1	0	0	0	1	1	1	0	0	0	1	1	0	0	0	0	0	0	1	1	0	0	2	3	4	1	0	0	5	6
128	59	1	169.1	62.3	21.7872	1	6	0.896	26.6667	0.796	80	1	1	0	0	2	3	0	0	0	0	0	0	1	1	0	0	2	3	1	1	0	0	2	3	1	1	1	0	3	3	4	4	1	0	9	12
129	71	2	150.7	41.9	18.4496	1	4	0.488	22.2222	1	70	2	1	0	0	3	3	1	1	0	0	2	3	1	1	0	0	2	3	1	1	0	1	3	3	2	2	1	0	5	4	7	6	1	1	15	16
132	62	2	151.7	46.8	20.3364	0	0	0.611	6.66667	1	80	1	1	0	0	2	3	0	1	0	0	1	3	0	0	0	0	0	0	0	0	0	0	0	0	1	1	0	0	2	3	2	3	0	0	5	9
133	60	2	151.8	71.6	31.072	1	2	0.539	24.4444	0.796	50	1	0	0	0	1	1	2	1	1	0	4	3	1	1	0	0	2	3	0	1	0	0	1	3	0	1	1	0	2	3	4	4	2	0	10	13
134	64	2	145.3	61.4	29.0829	0	0	0.571	8.88889	0.848	80	1	1	0	0	2	3	1	1	0	0	2	3	2	1	0	0	3	3	1	1	0	0	2	3	1	0	0	0	1	1	6	4	0	0	10	13
135	84	2	146.3	54.5	25.4629	0	3	0.499	26.6667	0.656	50	2	1	0	0	3	3	0	1	0	0	1	3	0	1	0	0	1	3	0	1	0	0	1	3	0	1	0	0	1	3	2	5	0	0	7	15
136	55	2	155.1	54.7	22.7386	1	3	0.571	26.6667	0.255	40	1	1	0	0	2	3	1	1	0	0	2	3	1	1	0	0	2	3	1	1	0	0	2	3	1	1	0	0	2	3	5	5	0	0	10	15
137	79	2	142.5	44	21.6682	1	6	0.32	28.8889	0.779	35	2	1	0	0	3	3	2	1	0	0	3	3	2	1	0	0	3	3	2	1	0	0	3	3	1	2	1	1	5	4	9	6	1	1	17	16
138	72	2	152.6	47.4	20.3549	0	0	0.545	2.22222	1	90	1	1	0	0	2	3	1	1	0	0	2	3	1	1	0	0	2	3	2	2	1	0	5	4	2	1	0	0	3	3	7	6	1	0	14	16
139	52	1	163.6	64.7	24.1734	0	0	0.715	2.22222	1	95	2	1	1	0	4	3	1	1	0	0	2	3	1	1	0	0	2	3	1	1	0	0	2	3	0	1	0	0	1	3	5	5	1	0	11	15
140	64	2	155.9	55.5	22.835	0	1	0.614	2.22222	0.796	85	0	1	0	0	1	3	0	1	0	0	1	3	2	1	0	0	3	3	1	1	0	1	3	3	1	2	1	0	4	4	4	6	1	1	12	16
144	67	1	159.3	53.5	21.0825	1	4	0.692	2.22222	1	95	2	1	0	0	3	3	2	1	0	0	3	3	2	2	1	0	5	4	2	1	0	0	3	3	1	1	0	0	2	3	9	6	1	0	16	16
145	71	2	147.9	48.1	21.9892	1	2	0.49	4.44444	1	90	2	1	1	0	4	3	2	2	2	0	6	4	2	1	1	0	4	3	2	2	2	0	6	4	2	2	2	0	6	4	10	8	8	0	26	18
146	71	2	147.5	46.8	21.5111	1	4	0.375	24.4444	0.796	40	2	1	0	0	3	3	1	1	0	0	2	3	1	1	0	0	2	3	1	1	1	0	3	3	1	2	2	0	5	4	6	6	3	0	15	16
147	80	1	157.9	62.4	25.0277	0	0	0.61	0	0.848	70	0	1	0	0	1	3	1	1	0	0	2	3	2	1	0	0	3	3	2	2	0	0	4	4	2	2	2	1	7	4	7	7	2	1	17	17
148	82	2	142.5	46	22.6531	1	5	0.441	28.8889	0.796	60	2	1	0	0	3	3	2	2	2	0	6	4	1	1	0	0	2	3	1	1	0	1	3	3	1	1	0	0	2	3	7	6	2	1	16	16
149	81	2	146.5	54.6	25.44	0	3	0.436	22.2222	0.85	80	1	1	0	0	2	3	0	0	0	0	0	0	0	0	0	0	0	0	2	1	0	0	3	3	1	1	0	1	3	3	4	3	0	1	8	9
150	78	1	173.9	75.7	25.0321	1	8	0.739	17.7778	0.796	70	2	1	0	0	3	3	2	1	0	0	3	3	2	1	0	0	3	3	2	1	0	0	3	3	1	1	0	0	2	3	9	5	0	0	14	15
151	76	2	152.7	48.2	20.6714	1	2	0.531	15.5556	0.76	60	1	1	0	0	2	3	2	1	0	0	3	3	1	1	0	0	2	3	1	1	0	1	3	3	2	2	1	0	5	4	7	6	1	1	15	16
152	64	2	159.8	54.4	21.3032	0	0	0.562	0	1	85	1	1	0	0	2	3	2	1	0	0	3	3	0	1	0	0	1	3	0	1	0	0	1	3	0	1	0	0	1	3	3	5	0	0	8	15
153	68	1	158.3	55.8	22.2675	1	6	0.68	13.3333	0.796	70	2	1	0	0	3	3	2	1	0	0	3	3	2	1	0	0	3	3	2	1	0	0	3	3	0	0	0	0	0	0	8	4	0	0	12	12
154	71	1	163.5	59.4	22.2204	1	3	0.738	20	0.796	40	2	1	0	0	3	3	2	1	0	0	3	3	2	1	0	0	3	3	2	2	0	0	4	4	1	1	0	0	2	3	9	6	0	0	15	16
155	78	1	159.5	67.5	26.5328	0	0	0.666	2.22222	1	70	2	1	0	0	3	3	1	1	0	0	2	3	2	1	0	0	3	3	2	1	0	0	3	3	1	2	1	0	4	4	8	6	1	0	15	16
156	72	2	148.5	49.8	22.5827	0	0	0.572	0	1	80	2	1	0	0	3	3	2	1	0	0	3	3	1	0	0	0	1	1	1	0	0	0	1	1	1	1	0	0	2	3	7	3	0	0	10	11
157	61	1	161.1	69.1	26.6248	0	0	1.714	33.3333	0.587	55	2	1	0	0	3	3	1	1	0	0	2	3	2	1	0	0	3	3	2	1	0	0	3	3	1	1	0	0	2	3	8	5	0	0	13	15
158	75	1	157.8	64.5	25.9027	0	2	0.56	6.66667	1	80	2	1	0	0	3	3	2	1	1	1	5	3	1	1	0	1	3	3	2	1	0	0	3	3	2	2	1	0	5	4	9	6	2	2	19	16
159	68	1	154.6	52.8	22.091	0	0	0.609	0	1	60	2	2	1	0	5	4	2	1	0	0	3	3	1	1	0	0	2	3	0	1	0	0	1	3	1	2	1	0	4	4	6	7	2	0	15	17
160	72	1	164.1	49.2	18.2704	0	0	0.735	2.22222	1	90	2	1	0	0	3	3	2	1	0	0	3	3	2	1	0	0	3	3	2	1	0	0	3	3	2	1	1	0	4	3	10	5	1	0	16	15
161	68	2	148.3	58.2	26.4631	0	0	0.467	0	1	60	1	1	0	0	2	3	2	1	0	0	3	3	1	1	0	0	2	3	0	2	0	1	3	4	0	1	0	0	1	3	4	6	0	1	11	16
162	63	2	151.1	75.7	33.1564	0	0	0.577	55.5556	-0.074	10	1	1	0	0	2	3	0	1	0	0	1	3	0	1	0	0	1	3	0	1	0	1	2	3	0	1	0	0	1	3	1	5	0	1	7	15
165	76	2	141.2	47.3	23.7242	1	8	0.449	28.8889	0.725	40	2	2	2	0	6	4	1	1	0	0	2	3	1	1	0	0	2	3	1	1	0	1	3	3	1	1	0	0	2	3	6	6	2	1	15	16
166	52	1	169.7	70.2	24.3766	0	0	0.752	2.22222	1	30	1	0	0	0	1	1	1	0	0	0	1	1	2	0	0	0	2	2	1	0	0	0	1	1	1	0	0	0	1	1	6	0	0	0	6	6
167	51	2	165.1	52.2	19.1503	0	0	0.646	0	1	80	0	1	0	0	1	3	1	1	0	0	2	3	1	1	0	0	2	3	0	0	0	0	0	0	0	1	0	0	1	3	2	4	0	0	6	12
168	72	1	174.5	72.4	23.7765	0	0	0.661	2.22222	0.725	70	1	1	0	0	2	3	1	1	0	0	2	3	2	1	0	1	4	3	1	1	0	0	2	3	1	1	0	0	2	3	6	5	0	1	12	15
169	83	2	146.7	45.8	21.2816	0	5	0.412	17.7778	0.727	70	1	1	0	0	2	3	1	1	1	0	3	3	2	2	1	1	6	4	2	2	2	0	6	4	2	2	1	0	5	4	8	8	5	1	22	18
170	94	2	159.5	64.9	25.5108	0	0	0.619	4.44444	0.796	65	2	1	0	0	3	3	1	1	0	0	2	3	1	1	0	0	2	3	2	1	0	0	3	3	1	1	0	0	2	3	7	5	0	0	12	15
171	66	2	153.3	61.9	26.3394	0	0	0.527	0	1	80	1	0	0	0	1	1	1	1	0	0	2	3	1	1	0	0	2	3	1	1	0	0	2	3	0	1	0	0	1	3	4	4	0	0	8	13
172	76	1	172.7	57.9	19.4131	0	0	0.687	6.66667	1	60	2	1	0	0	3	3	2	1	0	0	3	3	1	1	0	1	3	3	0	1	0	1	2	3	2	2	1	0	5	4	7	6	1	2	16	16
173	87	1	147.9	39.3	17.9662	0	0	0.614	2.22222	1	80	1	1	0	0	2	3	2	1	0	0	3	3	1	1	0	0	2	3	2	1	0	0	3	3	2	1	0	0	3	3	8	5	0	0	13	15
175	73	2	151.7	69.3	30.1136	1	4	0.402	68.8889	-0.144	40	2	1	1	0	4	3	2	2	1	0	5	4	2	2	1	0	5	4	2	2	0	0	4	4	1	1	0	0	2	3	9	8	3	0	20	18
176	93	2	139.5	41.4	21.2741	0	4	0.393	33.3333	0.727	80	2	1	0	0	3	3	2	1	0	0	3	3	2	1	0	0	3	3	1	1	0	1	3	3	1	1	0	0	2	3	8	5	0	1	14	15
178	80	2	143.9	62.6	30.231	0	2	0.498	22.2222	0.691	50	1	1	0	0	2	3	1	1	0	0	2	3	1	1	0	1	3	3	2	1	1	0	4	3	1	1	0	0	2	3	6	5	1	1	13	15
179	58	2	159.2	52.2	20.5961	0	0	0.584	15.5556	0.796	98	1	1	0	0	2	3	1	1	0	0	2	3	0	0	0	0	0	0	0	0	0	0	0	0	0	1	0	0	1	3	2	3	0	0	5	9
181	77	2	147.1	55.3	25.5564	0	3	0.569	22.2222	0.727	50	2	1	0	0	3	3	2	1	0	0	3	3	1	1	0	0	2	3	0	1	0	0	1	3	1	1	0	0	2	3	6	5	0	0	11	15
182	75	2	152.5	48.8	20.9836	0	0	0.553	0	1	50	2	1	0	0	3	3	2	1	0	0	3	3	1	1	0	0	2	3	1	2	1	0	4	4	2	2	2	1	7	4	8	7	3	1	19	17
183	63	2	149.1	57.2	25.7301	0	1	0.558	2.22222	1	90	2	1	0	0	3	3	1	1	0	0	2	3	0	1	0	0	1	3	0	1	0	1	2	3	0	1	0	0	1	3	3	5	0	1	9	15
185	70	2	145	45.2	21.4982	0	0	0.411	2.22222	1	75	1	0	0	0	1	1	1	0	0	0	1	1	1	1	0	0	2	3	1	2	2	0	5	4	0	1	0	0	1	3	4	4	2	0	10	12
186	73	1	176.1	77.3	24.9265	0	0	0.744	4.44444	0.796	95	2	1	0	0	3	3	2	1	0	0	3	3	2	1	0	0	3	3	2	1	1	0	4	3	1	1	1	0	3	3	9	5	2	0	16	15
187	74	1	152.8	36.2	15.5046	0	0	0.453	4.44444	0.796	95	1	0	0	0	1	1	1	1	0	0	2	3	1	1	0	0	2	3	0	0	0	0	0	0	1	1	0	0	2	3	4	3	0	0	7	10
188	76	2	153.3	44.5	18.9355	1	5	0.449	35.5556	0.516	60	1	1	0	0	2	3	2	2	2	1	7	4	1	1	0	0	2	3	1	1	0	0	2	3	0	1	0	0	1	3	5	6	2	1	14	16
189	67	2	150.9	62	27.2278	0	2	0.425	20	0.691	70	2	2	2	0	6	4	2	2	2	0	6	4	2	2	2	0	6	4	2	1	0	0	3	3	1	2	2	0	5	4	9	9	8	0	26	19
191	79	1	154.3	58.3	24.4871	0	1	0.697	17.7778	0.796	80	2	1	0	0	3	3	2	1	0	0	3	3	2	1	0	1	4	3	2	1	1	0	4	3	2	1	0	0	3	3	10	5	1	1	17	15
192	82	2	147.5	49.7	22.844	1	6	0.541	31.1111	0.691	100	2	1	0	0	3	3	2	1	0	0	3	3	2	1	0	0	3	3	2	2	1	1	6	4	2	2	0	0	4	4	10	7	1	1	19	17
193	51	2	158.3	46	18.3568	0	0	0.687	0	0.796	100	0	1	0	0	1	3	1	1	0	0	2	3	1	1	0	0	2	3	0	1	0	0	1	3	0	1	0	0	1	3	2	5	0	0	7	15
194	77	2	142.3	44.3	21.8773	0	0	0.493	0	1	80	0	1	0	0	1	3	1	1	0	0	2	3	1	1	0	0	2	3	0	1	0	0	1	3	0	1	0	0	1	3	2	5	0	0	7	15
195	50	1	163	60.2	22.658	0	0	0.85	4.44444	1	80	0	1	0	0	1	3	1	1	0	0	2	3	1	1	0	0	2	3	1	1	0	0	2	3	1	1	0	0	2	3	4	5	0	0	9	15
196	63	2	154.7	49.6	20.7253	0	0	0.473	0	1	90	2	1	0	0	3	3	1	1	0	0	2	3	0	0	0	0	0	0	0	1	0	0	1	3	0	1	0	0	1	3	3	4	0	0	7	12
197	68	1	163.3	61.6	23.0998	0	0	0.713	2.22222	1	95	1	1	0	0	2	3	1	1	0	0	2	3	1	0	0	0	1	1	2	1	2	0	5	3	1	1	0	0	2	3	6	4	2	0	12	13
198	63	2	152	52.2	22.5935	0	0	0.446	13.3333	1	70	0	0	0	0	0	0	1	1	0	0	2	3	1	0	0	0	1	1	1	1	1	0	3	3	0	1	0	0	1	3	3	3	1	0	7	10
199	80	2	151.5	62	27.0126	0	0	0.567	13.3333	1	90	2	1	0	0	3	3	2	2	1	0	5	4	2	1	1	0	4	3	2	1	0	0	3	3	2	2	1	0	5	4	10	7	3	0	20	17
200	85	2	144.9	45.2	21.5279	0	0	0.459	8.88889	0.656	70	2	2	2	0	6	4	2	2	2	0	6	4	2	2	2	0	6	4	2	2	1	1	6	4	2	2	1	0	5	4	10	10	8	1	29	20
201	70	1	164.8	67.7	24.9272	1	3	0.837	26.6667	0.691	80	1	1	0	0	2	3	2	1	0	0	3	3	2	1	0	0	3	3	2	1	1	0	4	3	1	1	0	0	2	3	8	5	1	0	14	15
202	72	2	158.4	60.4	24.0728	0	2	0.474	4.44444	0.85	95	1	1	0	0	2	3	1	1	0	0	2	3	1	1	0	1	3	3	2	2	1	0	5	4	1	1	1	0	3	3	6	6	2	1	15	16
203	75	2	155.5	45.2	18.6929	0	0	0.591	33.3333	0.62	45	2	1	0	0	3	3	2	1	0	0	3	3	1	1	0	0	2	3	1	1	0	0	2	3	1	1	0	0	2	3	7	5	0	0	12	15
205	70	2	152.5	59.7	25.6705	0	0	0.568	2.22222	1	75	1	1	0	0	2	3	1	1	0	0	2	3	1	1	0	0	2	3	1	1	0	0	2	3	1	1	0	0	2	3	5	5	0	0	10	15
206	59	2	153.3	54.2	23.063	0	0	0.534	0	1	70	1	1	0	0	2	3	1	1	0	0	2	3	1	1	0	0	2	3	2	1	0	0	3	3	0	1	0	0	1	3	5	5	0	0	10	15
207	60	2	159	60.6	23.9706	0	1	0.691	6.66667	0.796	70	0	1	0	0	1	3	1	1	0	0	2	3	1	0	0	0	1	1	1	0	0	0	1	1	0	0	0	0	0	0	3	2	0	0	5	8
208	62	2	160.6	58.1	22.5261	0	0	0.526	2.22222	1	80	2	1	0	0	3	3	1	1	0	0	2	3	2	1	0	0	3	3	1	1	0	0	2	3	1	1	0	0	2	3	7	5	0	0	12	15
209	86	1	163.5	78.2	29.2531	1	7	0.852	20	0.727	70	2	1	1	0	4	3	2	2	1	0	5	4	2	2	2	0	6	4	2	2	2	0	6	4	2	2	2	0	6	4	10	9	8	0	27	19
210	76	2	147.2	58.7	27.0908	1	3	0.489	13.3333	0.796	70	2	2	0	0	4	4	2	2	0	0	4	4	2	1	0	0	3	3	1	1	0	1	3	3	1	2	0	0	3	4	8	8	0	1	17	18
211	62	2	149.5	73.3	32.7961	0	0	0.481	4.44444	1	98	1	1	0	0	2	3	1	1	0	0	2	3	1	1	0	0	2	3	0	1	0	1	2	3	0	1	0	0	1	3	3	5	0	1	9	15
213	62	2	151.5	61	26.5769	0	0	0.578	4.44444	1	75	1	1	0	0	2	3	1	1	0	0	2	3	1	1	0	0	2	3	1	1	0	1	3	3	1	2	0	0	3	4	5	6	0	1	12	16
214	74	2	149.9	48	21.3618	0	2	0.456	4.44444	1	70	1	1	0	0	2	3	1	1	0	0	2	3	1	1	0	0	2	3	1	1	0	0	2	3	2	1	1	0	4	3	6	5	1	0	12	15
215	72	2	153.6	59.2	25.0922	1	5	0.548	33.3333	0.691	55	1	1	0	0	2	3	1	1	0	0	2	3	1	0	0	0	1	1	2	1	0	0	3	3	2	1	0	0	3	3	7	4	0	0	11	13
216	58	1	164.7	65.5	24.1465	0	0	0.771	8.88889	1	50	2	1	0	0	3	3	2	1	0	0	3	3	2	1	0	0	3	3	1	1	0	1	3	3	2	2	2	2	8	4	9	6	2	3	20	16
217	59	2	157.4	54.6	22.0386	1	4	0.461	13.3333	0.796	80	1	1	0	0	2	3	1	1	0	0	2	3	1	1	0	0	2	3	1	1	0	0	2	3	0	1	0	0	1	3	4	5	0	0	9	15
218	65	1	162.7	52.7	19.9084	0	1	0.723	4.44444	1	55	1	1	0	0	2	3	1	1	0	0	2	3	1	1	0	0	2	3	2	1	0	0	3	3	2	2	1	0	5	4	7	6	1	0	14	16
219	76	2	145.5	37.7	17.808	1	1	0.483	4.44444	0.727	70	2	1	0	0	3	3	2	1	0	0	3	3	2	2	1	0	5	4	2	1	0	0	3	3	2	1	1	0	4	3	10	6	2	0	18	16
220	50	2	162.3	47.2	17.9186	0	0	0.577	11.1111	0.725	60	1	1	0	0	2	3	1	1	0	0	2	3	1	1	0	0	2	3	0	1	0	0	1	3	0	1	0	0	1	3	3	5	0	0	8	15
221	63	2	173	57.3	19.1453	0	0	0.63	2.22222	0.796	80	0	1	0	0	1	3	0	1	0	0	1	3	1	1	0	1	3	3	2	2	2	0	6	4	2	1	1	0	4	3	5	6	3	1	15	16
222	71	2	160.6	50.5	19.5794	1	3	0.514	31.1111	0.62	50	1	0	0	0	1	1	1	0	0	0	1	1	1	1	0	0	2	3	0	1	0	0	1	3	1	2	1	0	4	4	4	4	1	0	9	12
223	72	1	174.1	81.7	26.9541	0	0	0.814	8.88889	0.85	70	2	1	0	0	3	3	2	1	0	0	3	3	1	0	0	0	1	1	1	1	0	0	2	3	1	1	0	0	2	3	7	4	0	0	11	13
224	68	2	143.8	45.7	22.1003	0	0	0.519	0	1	95	1	1	0	0	2	3	1	1	1	0	3	3	1	1	0	0	2	3	1	1	0	0	2	3	0	2	2	0	4	4	4	6	3	0	13	16
225	67	1	164.7	63.4	23.3723	1	3	0.843	11.1111	1	90	2	1	0	0	3	2	2	1	0	0	3	2	2	1	0	0	3	2	2	1	1	0	4	3	1	1	0	0	2	1	9	5	1	0	15	10
226	64	2	161.2	55.2	21.2427	0	0	0.517	2.22222	1	95	0	1	0	0	1	3	2	1	0	0	3	3	0	1	0	0	1	3	1	1	0	0	2	3	2	2	1	0	5	4	5	6	1	0	12	16
227	86	2	143.9	37.1	17.9165	0	0	0.463	4.44444	1	80	1	1	0	0	2	3	2	2	2	0	6	4	1	1	0	0	2	3	0	1	0	1	2	3	1	2	1	1	5	4	5	7	3	2	17	17
228	56	2	151.7	51.5	22.3788	0	0	0.636	2.22222	1	90	2	1	0	0	3	3	2	1	0	0	3	3	1	1	0	0	2	3	1	2	1	1	5	4	2	2	2	0	6	4	8	7	3	1	19	17
229	57	2	154.7	54.1	22.6056	0	3	0.5	20	0.796	55	0	1	0	0	1	3	1	1	0	0	2	3	1	1	0	0	2	3	1	1	0	0	2	3	0	1	0	0	1	3	3	5	0	0	8	15
231	57	2	159.7	57.4	22.5062	0	0	0.647	0	1	85	1	1	0	0	2	3	1	1	0	1	3	3	1	1	0	1	3	3	1	1	0	1	3	3	1	2	0	0	3	4	5	6	0	3	14	16
232	71	2	157.1	49.7	20.1374	0	2	0.429	0	1	95	1	0	0	0	1	1	1	0	0	0	1	1	2	0	0	0	2	2	1	0	0	0	1	1	0	1	0	0	1	3	5	1	0	0	6	8
233	61	2	169.1	72.3	25.2843	0	2	0.761	6.66667	1	98	2	1	0	0	3	3	2	1	0	0	3	3	2	1	0	0	3	3	2	2	2	0	6	4	1	1	1	0	3	3	9	6	3	0	18	16
234	63	2	158.7	59.3	23.5451	0	2	0.544	2.22222	1	70	1	1	0	0	2	3	1	1	0	0	2	3	2	1	0	0	3	3	1	0	0	0	1	3	2	2	2	0	6	4	7	5	2	0	14	16
235	74	2	141.5	39.5	19.7281	1	7	0.462	28.8889	0.796	60	0	0	0	0	0	0	0	0	0	0	0	0	0	0	0	0	0	0	1	0	0	0	1	1	0	0	0	0	0	0	1	0	0	0	1	1
236	69	2	151.8	57.2	24.8229	0	0	0.577	20	0.796	70	1	1	0	0	2	3	2	1	0	0	3	3	1	1	0	0	2	3	1	0	0	0	1	1	1	1	0	0	2	3	6	4	0	0	10	13
237	67	2	159.1	48.2	19.0417	0	3	0.536	2.22222	1	50	2	1	0	0	3	3	2	1	0	0	3	3	2	2	1	0	5	4	2	2	1	0	5	4	2	2	2	0	6	4	10	8	4	0	22	18
238	70	1	164.2	54.3	20.1397	0	2	0.725	31.1111	0.814	50	1	1	0	0	2	3	1	1	0	0	2	3	1	1	0	0	2	3	1	1	0	0	2	3	1	1	0	0	2	3	5	5	0	0	10	15
239	68	2	158.3	60.1	23.9835	0	1	0.443	2.22222	1	80	1	1	0	0	2	3	1	1	0	0	2	3	1	1	0	0	2	3	2	2	2	0	6	4	1	1	0	0	2	3	6	6	2	0	14	16
240	63	2	153.1	50.7	21.6301	0	0	0.501	4.44444	0.796	80	1	1	0	0	2	3	0	1	0	0	1	3	2	1	0	0	3	3	0	1	0	0	1	3	0	1	0	0	1	3	3	5	0	0	8	15
241	65	2	173.6	75.6	25.0855	0	0	0.77	0	1	100	2	2	1	0	5	4	1	1	0	0	2	3	1	0	0	0	1	1	0	0	0	0	0	0	0	1	0	0	1	3	4	4	1	0	9	11
242	59	2	156.3	66.6	27.2619	1	4	0.589	40	0.516	55	1	1	0	0	2	3	1	1	0	0	2	3	1	1	0	0	2	3	1	1	0	0	2	3	2	2	1	0	5	4	6	6	1	0	13	16
243	57	2	146.1	45.9	21.5037	0	3	0.66	6.66667	1	60	1	1	0	0	2	3	1	1	0	0	2	3	1	1	0	0	2	3	1	1	0	0	2	3	1	1	0	0	2	3	5	5	0	0	10	15
244	76	2	147.7	51.2	23.4698	0	0	0.523	15.5556	0.727	70	2	1	0	0	3	3	2	1	2	1	6	3	2	1	0	0	3	3	2	1	0	1	4	3	2	2	2	0	6	4	10	6	4	2	22	16
245	82	2	140.6	41.2	20.8414	0	0	0.483	0	1	90	2	1	0	0	3	3	2	2	1	0	5	4	1	1	0	0	2	3	2	1	0	0	3	3	1	0	0	0	1	1	8	5	1	0	14	14
246	76	2	146	44.6	20.9233	0	0	0.448	0	1	90	0	0	0	0	0	0	0	0	0	0	0	0	1	0	0	0	1	1	1	0	0	0	1	1	0	1	1	2	4	3	2	1	1	2	6	5
247	70	2	143.1	49.7	24.2704	0	0	0.518	4.44444	1	75	1	0	0	0	1	1	2	1	0	0	3	3	1	0	0	0	1	1	0	0	0	0	0	0	0	1	0	0	1	3	4	2	0	0	6	8
248	71	2	159.5	55.9	21.9731	1	4	0.556	26.6667	0.796	75	1	1	0	0	2	3	1	1	0	0	2	3	1	1	0	0	2	3	1	1	0	0	2	3	2	2	1	0	5	4	6	6	1	0	13	16
249	67	1	159.7	51	19.9968	0	0	0.616	6.66667	0.848	50	0	0	0	0	0	0	1	0	0	0	1	1	1	0	0	0	1	1	1	1	0	0	2	3	0	1	0	0	1	3	3	2	0	0	5	8
250	89	1	169.1	62.8	21.962	0	0	0.571	4.44444	1	98	2	1	0	0	3	3	2	2	0	0	4	4	2	1	0	0	3	3	2	1	1	0	4	3	1	1	0	0	2	3	9	6	1	0	16	16
251	82	2	156.8	55.8	22.6956	0	0	0.457	0	1	90	0	1	0	0	1	3	1	1	0	0	2	3	1	1	0	0	2	3	1	1	0	0	2	3	1	2	0	0	3	4	4	6	0	0	10	16
252	68	2	155.5	51.6	21.3397	0	2	0.44	2.22222	1	95	0	0	0	0	0	0	1	0	0	0	1	1	1	1	0	0	2	3	1	1	1	0	3	3	0	1	0	0	1	3	3	3	1	0	7	10
253	67	1	162.3	49.1	18.6399	1	6	0.819	24.4444	0.76	40	2	1	0	0	3	3	1	1	0	0	2	3	1	1	0	0	2	3	0	1	0	0	1	3	1	2	0	0	3	4	5	6	0	0	11	16
254	71	1	165.4	62.5	22.8459	0	1	0.715	8.88889	1	80	1	0	0	0	1	1	2	0	0	0	2	2	1	0	0	0	1	1	1	0	0	0	1	1	1	1	0	1	3	3	6	1	0	1	8	8
255	70	1	149.7	49.3	21.999	0	1	0.702	13.3333	1	80	2	2	1	0	5	4	2	1	0	0	3	3	2	2	2	0	6	4	2	2	2	0	6	4	2	2	2	0	6	4	10	9	7	0	26	19
256	69	2	149	46.5	20.945	1	3	0.506	6.66667	1	70	2	1	1	0	4	3	2	1	0	0	3	3	1	1	0	1	3	3	1	2	2	0	5	4	1	1	0	0	2	3	7	6	3	1	17	16
257	87	1	158.2	55	21.9761	1	3	0.715	8.88889	0.848	80	2	1	0	0	3	3	2	1	0	0	3	3	1	1	0	0	2	3	2	1	0	0	3	3	2	2	2	0	6	4	9	6	2	0	17	16
259	75	2	153.4	43	18.2733	0	1	0.518	15.5556	1	90	2	1	0	0	3	3	2	1	0	0	3	3	2	1	1	0	4	3	2	2	1	0	5	4	2	1	0	0	3	3	10	6	2	0	18	16
260	79	1	166.9	72.6	26.063	0	1	0.74	4.44444	1	80	2	1	0	0	3	3	2	1	0	0	3	3	2	1	0	0	3	3	2	2	1	0	5	4	1	1	0	0	2	3	9	6	1	0	16	16
261	76	1	172.2	73	24.6182	0	0	0.835	4.44444	1	85	1	1	0	0	2	3	1	1	0	0	2	3	1	1	0	0	2	3	2	1	0	0	3	3	0	0	0	0	0	0	5	4	0	0	9	12
262	68	1	168.2	59.6	21.0666	0	0	0.831	11.1111	1	90	0	1	0	0	1	3	0	1	0	0	1	3	0	1	0	0	1	3	0	1	0	0	1	3	0	0	0	0	0	0	0	4	0	0	4	12
263	84	1	141.2	30.9	15.4985	1	5	0.413	22.2222	0.516	60	1	1	0	0	2	3	2	2	2	0	6	4	2	2	2	0	6	4	2	2	1	0	5	4	2	2	2	0	6	4	9	9	7	0	25	19
264	67	1	167.5	65.3	23.2747	0	2	0.772	2.22222	1	80	1	1	0	0	2	3	2	1	0	0	3	3	2	2	1	0	5	4	2	1	0	0	3	3	2	1	0	0	3	3	9	6	1	0	16	16
265	68	2	153	44.3	18.9243	0	0	0.536	2.22222	1	80	2	1	0	0	3	3	2	1	1	0	4	3	1	1	0	0	2	3	1	1	0	0	2	3	0	1	0	0	1	3	6	5	1	0	12	15
266	75	1	163	44.7	16.8241	1	6	0.77	31.1111	0.585	50	0	0	0	0	0	0	1	0	0	0	1	1	1	1	0	0	2	3	1	0	0	0	1	1	1	1	0	0	2	3	4	2	0	0	6	8
267	85	2	156.9	50.2	20.3919	0	0	0.412	0	1	80	1	0	0	0	1	1	2	1	0	0	3	3	1	1	0	0	2	3	2	2	2	0	6	4	2	2	2	0	6	4	8	6	4	0	18	15
268	70	2	165.9	74.9	27.2138	0	0	0.525	0	1	100	2	1	0	0	3	3	2	1	0	0	3	3	2	0	0	0	2	2	1	1	0	1	3	3	1	1	0	1	3	3	8	4	0	2	14	14
269	69	2	157.8	60.8	24.4168	0	1	0.546	15.5556	1	65	2	0	0	0	2	2	1	0	0	0	1	1	1	0	0	0	1	1	1	0	0	0	1	1	1	0	0	0	1	1	6	0	0	0	6	6
270	72	2	148.9	58.9	26.566	0	3	0.456	11.1111	0.796	80	2	1	0	0	3	3	2	1	0	0	3	3	2	2	0	0	4	4	2	2	1	0	5	4	1	2	0	0	3	4	9	8	1	0	18	18
271	70	2	156.1	45.2	18.5495	0	0	0.505	2.22222	1	90	1	1	0	0	2	3	1	1	0	0	2	3	1	1	0	0	2	3	1	1	0	0	2	3	0	1	0	0	1	3	4	5	0	0	9	15
272	63	2	151.8	62.2	26.9927	0	0	0.354	2.22222	1	90	1	1	0	0	2	3	2	1	0	0	3	3	2	1	0	0	3	3	2	1	0	0	3	3	0	1	0	0	1	3	7	5	0	0	12	15
273	85	2	142.6	43.9	21.5886	0	0	0.484	2.22222	1	80	2	1	0	0	3	3	2	1	0	0	3	3	2	1	0	0	3	3	2	2	1	0	5	4	2	2	1	0	5	4	10	7	2	0	19	17
274	75	1	153.4	50	21.2481	0	0	0.684	0	1	80	2	2	0	0	4	4	2	2	1	0	5	4	2	2	2	0	6	4	2	2	2	0	6	4	2	2	1	0	5	4	10	10	6	0	26	20
275	71	2	149.5	41.3	18.4785	0	0	0.449	0	1	70	1	1	0	0	2	3	2	1	0	0	3	3	1	1	0	0	2	3	1	1	0	0	2	3	1	2	2	0	5	4	6	6	2	0	14	16
276	71	2	152.3	44.5	19.1849	0	0	0.504	2.22222	1	85	1	1	0	0	2	3	2	2	1	0	5	4	2	2	2	0	6	4	2	2	2	0	6	4	2	2	2	0	6	4	9	9	7	0	25	19
277	62	2	153.7	54.9	23.2394	0	0	0.518	2.22222	1	98	0	0	0	0	0	0	0	0	0	0	0	0	0	1	0	0	1	3	0	1	0	1	2	3	1	1	0	0	2	3	1	3	0	1	5	9
279	75	2	162.9	61.2	23.0627	0	2	0.752	6.66667	1	95	2	1	0	0	3	3	2	1	0	0	3	3	2	1	0	0	3	3	2	0	0	0	2	2	2	2	2	0	6	4	10	5	2	0	17	15
280	75	2	158.2	54.8	21.8961	0	0	0.512	4.44444	1	90	1	1	0	0	2	3	2	1	0	0	3	3	1	1	0	0	2	3	1	1	0	1	3	3	2	2	1	0	5	4	7	6	1	1	15	16
281	77	2	139.4	50	25.7303	0	3	0.44	8.88889	1	90	1	1	0	0	2	3	2	1	0	0	3	3	2	1	0	0	3	3	1	1	0	0	2	3	1	1	0	0	2	3	7	5	0	0	12	15
282	79	1	163.4	53.7	20.1127	1	4	0.581	11.1111	1	70	2	2	0	0	4	4	2	2	2	0	6	4	2	2	2	0	6	4	2	2	1	0	5	4	1	1	0	0	2	3	9	9	5	0	23	19
283	77	2	147.6	51.8	23.777	0	0	0.541	0	1	75	1	1	0	0	2	3	1	1	0	0	2	3	1	1	0	1	3	3	1	1	0	1	3	3	0	1	0	0	1	3	4	5	0	2	11	15
284	78	2	140.3	54.6	27.7381	0	3	0.532	17.7778	0.76	70	2	1	1	0	4	3	2	2	1	1	6	4	2	2	2	1	7	4	1	1	0	0	2	3	0	1	0	0	1	3	7	7	4	2	20	17
285	81	2	147.3	57.6	26.5471	0	0	0.574	2.22222	1	80	1	1	0	0	2	3	1	1	0	0	2	3	0	1	0	0	1	3	0	1	0	0	1	3	1	1	0	0	2	3	3	5	0	0	8	15
287	74	2	148.2	46.5	21.1717	0	0	0.414	0	1	90	1	1	0	0	2	3	1	1	0	0	2	3	1	2	2	0	5	4	1	1	0	1	3	3	1	2	0	0	3	4	5	7	2	1	15	17
288	75	1	168.1	53.4	18.8976	0	0	0.55	2.22222	1	90	0	1	0	0	1	3	1	1	0	0	2	3	1	1	0	0	2	3	1	1	0	0	2	3	0	1	0	0	1	3	3	5	0	0	8	15
289	65	2	163.3	55.1	20.6623	0	0	0.586	4.44444	0.796	75	0	1	0	0	1	3	1	1	0	0	2	3	1	1	0	0	2	3	1	1	0	0	2	3	2	2	0	0	4	4	5	6	0	0	11	16
290	61	1	165.9	60.6	22.0181	1	4	0.817	13.3333	0.796	65	2	1	0	0	3	3	2	1	0	0	3	3	2	1	0	0	3	3	2	1	0	0	3	3	1	1	0	0	2	3	9	5	0	0	14	15
291	63	1	163.8	61.9	23.0708	0	1	0.694	6.66667	0.796	70	2	1	0	0	3	3	2	1	0	0	3	3	2	1	0	0	3	3	2	1	0	0	3	3	2	1	0	0	3	3	10	5	0	0	15	15
292	65	2	147	46.1	21.3337	0	1	0.46	22.2222	0.796	60	0	1	0	0	1	3	1	0	0	0	1	1	0	0	0	0	0	0	0	1	0	0	1	3	0	1	0	0	1	3	1	3	0	0	4	10
293	89	1	153.4	55	23.3729	0	0	0.602	2.22222	0.796	90	2	1	0	0	3	3	2	1	0	0	3	3	2	2	1	0	5	4	2	1	0	0	3	3	0	1	0	0	1	3	8	6	1	0	15	16
294	87	2	148.2	54.7	24.9053	1	3	0.534	26.6667	0.814	80	2	2	0	0	4	4	2	2	1	0	5	4	2	2	2	0	6	4	2	2	1	0	5	4	2	2	2	0	6	4	10	10	6	0	26	20
295	76	1	160.6	62.8	24.3483	0	3	0.683	15.5556	1	70	2	1	0	0	3	3	1	1	0	0	2	3	2	1	0	0	3	3	2	1	0	0	3	3	2	1	0	0	3	3	9	5	0	0	14	15
296	81	1	161.4	51.3	19.6929	1	3	0.632	22.2222	0.796	60	1	1	0	0	2	3	1	1	0	0	2	3	2	2	2	0	6	4	2	2	2	0	6	4	1	1	0	0	2	3	7	7	4	0	18	17
297	78	1	161.1	57.4	22.1167	0	0	0.62	15.5556	0.725	70	1	1	0	0	2	3	1	1	0	0	2	3	2	1	0	0	3	3	2	1	0	0	3	3	1	1	0	0	2	3	7	5	0	0	12	15
298	66	1	171.8	91.5	31.0009	0	0	0.869	4.44444	1	80	2	1	0	0	3	3	2	1	0	0	3	3	2	1	0	0	3	3	2	1	0	0	3	3	2	1	1	0	4	3	10	5	1	0	16	15
299	66	2	149.8	61.8	27.5401	0	2	0.517	6.66667	0.85	50	2	1	0	0	3	3	2	1	0	0	3	3	2	1	0	0	3	3	2	1	0	0	3	3	1	1	0	0	2	3	9	5	0	0	14	15
300	74	1	166.2	64.8	23.4592	0	0	0.667	4.44444	1	90	1	1	0	0	2	3	1	1	0	0	2	3	1	1	0	0	2	3	2	1	0	0	3	3	2	2	1	0	5	4	7	6	1	0	14	16
301	71	2	157.2	55.1	22.297	0	0	0.465	2.22222	1	80	1	0	0	0	1	1	1	0	0	0	1	1	0	0	0	0	0	0	0	0	0	0	0	0	0	0	0	0	0	0	2	0	0	0	2	2
